# Supplementary material for: Activated Carbon and Biochar Derived from Sargassum sp. Applied in Polyurethane-Based Materials Development
Source: Polymers (Basel). 2024 Oct 16;16(20):2914. doi: 10.3390/polym16202914 (PMC11510917; doi:10.3390/polym16202914)
Supplement: Supplementary file 1 [file polymers-16-02914-s001.zip]

Archive with 1 entries (1 files):
- polymers-3263230-supplementary.pdf
